# Supplementary material for: Comparative Analysis of Resmetirom vs. FGF21 Analogs vs. GLP-1 Agonists in MASLD and MASH: Network Meta-Analysis of Clinical Trials
Source: Biomedicines. 2024 Oct 14;12(10):2328. doi: 10.3390/biomedicines12102328 (PMC11505228; doi:10.3390/biomedicines12102328)
Supplement: Supplementary file 1 [file biomedicines-12-02328-s001.zip]

Archive with 1 entries (1 files):
- biomedicines-3226282-supplementary.pdf
